# Supplementary material for: Idiopathic epilepsy in dogs is associated with dysbiotic faecal microbiota
Source: Anim Microbiome. 2025 Mar 27;7:31. doi: 10.1186/s42523-025-00397-w (PMC11951594; doi:10.1186/s42523-025-00397-w)
Supplement: Supplementary file 1 — Supplementary Material 1: Additional file 1: Table S1 and S2 reporting patient information and DeSEq2 results, respectively. [file 42523_2025_397_MOESM1_ESM.xlsx]

## Sheet: Table S1
Table S1. Demographic characteristics of epileptic and control dogs.
Dog ID	Group	Breed	Sampling date	Sex	Reproductive status	Age (years)	Body condition score	Diet
EP01	Epileptic	Golden Retriever	2021-06-24	M	Intact	6	5	Dry commercial diet
EP02	Epileptic	Pomeranian	2021-07-30	F	Intact	3	6	Dry commercial diet
EP03	Epileptic	Épagneul Breton	2021-08-02	F	Intact	5	6	Dry commercial diet
EP04	Epileptic	Mixed	2021-09-02	M	Intact	5.5	4	Dry commercial diet
EP05	Epileptic	Labrador Retriever	2021-10-05	F	Intact	2	5	Dry commercial diet
EP06	Epileptic	Mixed	2021-10-11	M	Intact	6	7	Dry and humid commercial diet
EP07	Epileptic	Siberian Husky	2022-02-10	M	Intact	5	4	Dry commercial diet
EP08	Epileptic	Mixed	2022-02-28	M	Intact	7	5	Dry and humid commercial diet
EP09	Epileptic	American Cocker Spaniel	2022-03-04	M	Intact	3	4	Dry commercial diet
EP11	Epileptic	Mixed	2022-03-21	M	Intact	2	8	Dry commercial diet
EP12	Epileptic	Dachshund	2022-04-28	M	Intact	6	4	Dry commercial diet
EP13	Epileptic	English Cocker Spaniel	2022-06-06	M	Intact	7	5	Dry commercial diet
EP14	Epileptic	German Shepherd	2022-06-10	F	Intact	0.8	5	Dry commercial diet
EP15	Epileptic	German Shorthaired Pointing Dog	2022-06-20	M	Neutered	1.5	4	Dry commercial diet
EP16	Epileptic	Border Collie	2022-09-05	M	Intact	3.5	5	Dry commercial diet
EP17	Epileptic	Chihuahua	2022-09-19	F	Spayed	3	3	Dry commercial diet
EP19	Epileptic	Shiba	2023-01-27	M	Intact	0.75	5	Homemade food
EP21	Epileptic	Mixed	2023-02-16	M	Intact	4.5	5	Dry commercial diet
EP23	Epileptic	English Cocker Spaniel	2023-05-29	M	Intact	6.5	5	Dry commercial diet
SA01	Healthy	Mixed	2021-08-02	F	Spayed	5	4	Dry commercial diet
SA02	Healthy	Lagotto romagnolo	2022-03-16	M	Intact	0.66	6	Dry commercial diet
SA03	Healthy	Border Collie	2022-03-23	F	Intact	0.75	5	Dry commercial diet
SA04	Healthy	Golden Retriever	2022-03-25	M	Intact	1.5	7	Dry commercial diet
SA05	Healthy	Italian Volpino	2022-03-28	F	Intact	1.1	6	Dry commercial diet
SA07	Healthy	Boxer	2022-04-27	F	Intact	3	3	Dry commercial diet
SA09	Healthy	Whippet	2022-10-10	M	Intact	0.9	4	Dry commercial diet
SA11	Healthy	Mixed	2022-10-11	F	Spayed	2	4	Dry commercial diet
SA13	Healthy	Maremma Sheepdog	2023-01-13	F	Spayed	2.5	6	Dry commercial diet
SA15	Healthy	French Bulldog	2023-01-19	F	Spayed	5	4	Dry commercial diet
SA16	Healthy	Jack Russell Terrier	2023-01-30	M	Intact	2.5	7	Dry commercial diet
SA17	Healthy	Labrador Retriever	2023-01-31	M	Intact	3.5	5	Dry commercial diet
SA18	Healthy	Beagle	2023-02-02	F	Spayed	3.5	8	Homemade food
SA19	Healthy	Mixed	2023-02-03	F	Spayed	6.5	4	Dry commercial diet
SA20	Healthy	Australian Shepherd	2023-02-06	F	Intact	1.9	5	Dry commercial diet
SA21	Healthy	French Bulldog	2023-02-21	F	Intact	1.8	6	Dry commercial diet
SA22	Healthy	Labrador Retriever	2023-02-23	M	Intact	6.6	5	Dry commercial diet

## Sheet: Table S2
Table S2. Differentially abundant amplicon sequence variants (ASVs) between healthy and epileptic dogs identified by DESeq2.
ASV	Enriched group	Log2 fold change	q-value	Phylum	Class	Order	Family	Genus	Species
ASV79	Healthy	-6.74097	1.34581e-12	Bacteroidota	Bacteroidia	Bacteroidales	Prevotellaceae	Prevotella	Prevotella spp.
ASV169	Healthy	-5.50993	3.01052e-10	Proteobacteria	Gammaproteobacteria	Enterobacterales	Succinivibrionaceae	Succinivibrio	Succinivibrio spp.
ASV196	Healthy	-5.02887	2.05251e-09	Bacteroidota	Bacteroidia	Bacteroidales	Prevotellaceae	Prevotella	Prevotella copri
ASV220	Healthy	-4.97449	4.48707e-09	Proteobacteria	Gammaproteobacteria	Enterobacterales	Succinivibrionaceae	Anaerobiospirillum	Anaerobiospirillum succiniciproducens
ASV81	Healthy	-4.84326	7.07429e-07	Bacteroidota	Bacteroidia	Bacteroidales	Prevotellaceae	Prevotella	Prevotella spp.
ASV240	Healthy	-4.7191	1.82083e-08	Proteobacteria	Gammaproteobacteria	Enterobacterales	Succinivibrionaceae	Anaerobiospirillum	Anaerobiospirillum succiniciproducens
ASV190	Healthy	-4.35923	1.83887e-06	Firmicutes	Clostridia	Lachnospirales	Lachnospiraceae	Blautia	Blautia spp.
ASV31	Healthy	-4.05239	3.78323e-06	Bacteroidota	Bacteroidia	Bacteroidales	Prevotellaceae	Alloprevotella	Alloprevotella spp.
ASV219	Healthy	-4.02491	1.17286e-05	Firmicutes	Clostridia	Lachnospirales	Lachnospiraceae	Blautia	Blautia spp.
ASV112	Healthy	-3.8292	7.98802e-05	Bacteroidota	Bacteroidia	Bacteroidales	Prevotellaceae	Prevotella	Prevotella spp.
ASV154	Healthy	-3.69847	0.000218527	Firmicutes	Bacilli	Erysipelotrichales	Erysipelatoclostridiaceae	Catenibacterium	Catenibacterium spp.
ASV50	Healthy	-3.31194	0.000214452	Firmicutes	Bacilli	Lactobacillales	Streptococcaceae	Streptococcus	Streptococcus lutetiensis
ASV64	Healthy	-3.30919	0.00225596	Firmicutes	Bacilli	Erysipelotrichales	Erysipelatoclostridiaceae	Catenibacterium	Catenibacterium spp.
ASV115	Healthy	-3.14954	0.00225596	Bacteroidota	Bacteroidia	Bacteroidales	Prevotellaceae	Prevotella	Prevotella copri
ASV266	Healthy	-2.75491	0.00205931	Firmicutes	Clostridia	Oscillospirales	Ruminococcaceae	Faecalibacterium	Faecalibacterium spp.
ASV63	Healthy	-2.73653	0.018484	Firmicutes	Clostridia	Lachnospirales	Lachnospiraceae	Lachnospira	Lachnospira spp.
ASV67	Healthy	-2.71051	0.0221024	Bacteroidota	Bacteroidia	Bacteroidales	Bacteroidaceae	Bacteroides	Bacteroides plebeius
ASV193	Healthy	-2.62227	0.00225596	Fusobacteriota	Fusobacteriia	Fusobacteriales	Fusobacteriaceae	Fusobacterium	Fusobacterium spp.
ASV82	Healthy	-2.60691	0.000963211	Firmicutes	Bacilli	Lactobacillales	Streptococcaceae	Streptococcus	Streptococcus gallolyticus
ASV455	Healthy	-2.59526	0.000854457	Firmicutes	Clostridia	Lachnospirales	Lachnospiraceae	Ruminococcus torques group	Ruminococcus torques group spp.
ASV36	Healthy	-2.51579	0.00356037	Firmicutes	Negativicutes	Veillonellales-Selenomonadales	Veillonellaceae	Megasphaera	Megasphaera elsdenii
ASV285	Healthy	-2.42864	0.00445129	Bacteroidota	Bacteroidia	Bacteroidales	Prevotellaceae	Prevotella	Prevotella spp.
ASV331	Healthy	-2.41564	0.00356037	Firmicutes	Clostridia	Lachnospirales	Lachnospiraceae	Blautia	Blautia spp.
ASV468	Healthy	-2.34102	0.00415296	Firmicutes	Negativicutes	Acidaminococcales	Acidaminococcaceae	Phascolarctobacterium	Phascolarctobacterium spp.
ASV571	Healthy	-2.19071	0.00673433	Firmicutes	Bacilli	Erysipelotrichales	Erysipelotrichaceae	Turicibacter	Turicibacter spp.
ASV150	Healthy	-2.1373	0.00751952	Campylobacterota	Campylobacteria	Campylobacterales	Helicobacteraceae	Helicobacter	Helicobacter bilis
ASV340	Healthy	-2.11469	0.00751952	Proteobacteria	Gammaproteobacteria	Burkholderiales	Sutterellaceae	Sutterella	Sutterella spp.
ASV597	Healthy	-2.09818	0.00846948	Firmicutes	Bacilli	Erysipelotrichales	Erysipelatoclostridiaceae	Catenibacterium	Catenibacterium spp.
ASV103	Healthy	-2.05555	0.0112883	Bacteroidota	Bacteroidia	Bacteroidales	Prevotellaceae	Prevotella	Prevotella spp.
ASV563	Healthy	-2.03479	0.00758857	Firmicutes	Bacilli	Erysipelotrichales	Erysipelotrichaceae	-	Erysipelotrichaceae unclassified
ASV363	Epileptic	2.02151	0.0217956	Firmicutes	Negativicutes	Veillonellales-Selenomonadales	Selenomonadaceae	Megamonas	Megamonas spp.
ASV426	Epileptic	2.02412	0.0239419	Firmicutes	Clostridia	Peptostreptococcales-Tissierellales	Peptostreptococcaceae	Peptoclostridium	Peptoclostridium spp.
ASV227	Epileptic	2.02416	0.0239419	Firmicutes	Clostridia	Clostridiales	Clostridiaceae	Clostridium sensu stricto 1	Clostridium perfringens
ASV149	Epileptic	2.04433	0.018484	Firmicutes	Clostridia	Clostridiales	Clostridiaceae	Clostridium sensu stricto 1	Clostridium perfringens
ASV354	Epileptic	2.24915	0.0143557	Bacteroidota	Bacteroidia	Bacteroidales	Bacteroidaceae	Bacteroides	Bacteroides vulgatus
ASV132	Epileptic	2.31215	0.01843	Firmicutes	Clostridia	Clostridiales	Clostridiaceae	Clostridium sensu stricto 1	Clostridium sensu stricto 1 spp.
ASV46	Epileptic	2.33143	0.0356245	Bacteroidota	Bacteroidia	Bacteroidales	Bacteroidaceae	Bacteroides	Bacteroides coprocola
ASV222	Epileptic	2.33775	0.00381759	Firmicutes	Bacilli	Erysipelotrichales	Erysipelotrichaceae	Turicibacter	Turicibacter spp.
ASV307	Epileptic	2.38012	0.00846948	Proteobacteria	Gammaproteobacteria	Enterobacterales	Enterobacteriaceae	Escherichia-Shigella	Escherichia-Shigella spp.
ASV249	Epileptic	2.56336	0.00846948	Proteobacteria	Gammaproteobacteria	Enterobacterales	Enterobacteriaceae	Escherichia-Shigella	Escherichia-Shigella spp.
ASV175	Epileptic	2.69113	0.00356037	Bacteroidota	Bacteroidia	Bacteroidales	Prevotellaceae	Alloprevotella	Alloprevotella spp.
ASV371	Epileptic	2.79991	0.00225596	Firmicutes	Negativicutes	Veillonellales-Selenomonadales	Selenomonadaceae	Megamonas	Megamonas spp.
ASV128	Epileptic	2.87482	0.00325394	Bacteroidota	Bacteroidia	Bacteroidales	Bacteroidaceae	Bacteroides	Bacteroides vulgatus
ASV136	Epileptic	2.88433	0.00225596	Fusobacteriota	Fusobacteriia	Fusobacteriales	Fusobacteriaceae	Fusobacterium	Fusobacterium mortiferum
ASV226	Epileptic	2.88971	0.00247899	Bacteroidota	Bacteroidia	Bacteroidales	Prevotellaceae	Alloprevotella	Alloprevotella spp.
ASV99	Epileptic	3.21752	0.00079736	Bacteroidota	Bacteroidia	Bacteroidales	Prevotellaceae	Alloprevotella	Alloprevotella spp.
ASV86	Epileptic	3.24126	0.00356037	Firmicutes	Clostridia	Lachnospirales	Lachnospiraceae	Blautia	Blautia obeum
ASV90	Epileptic	3.35916	0.00386465	Fusobacteriota	Fusobacteriia	Fusobacteriales	Fusobacteriaceae	Fusobacterium	Fusobacterium mortiferum
ASV186	Epileptic	4.11504	4.04097e-05	Firmicutes	Negativicutes	Veillonellales-Selenomonadales	Selenomonadaceae	Megamonas	Megamonas spp.
ASV319	Epileptic	4.25579	1.3609e-06	Firmicutes	Negativicutes	Veillonellales-Selenomonadales	Selenomonadaceae	Megamonas	Megamonas spp.
ASV34	Epileptic	4.36752	1.20163e-05	Firmicutes	Clostridia	Clostridiales	Clostridiaceae	Clostridium sensu stricto 1	Clostridium perfringens
ASV69	Epileptic	4.48146	1.17286e-05	Bacteroidota	Bacteroidia	Bacteroidales	Prevotellaceae	Alloprevotella	Alloprevotella spp.
ASV87	Epileptic	4.80029	1.83887e-06	Bacteroidota	Bacteroidia	Bacteroidales	Bacteroidaceae	Bacteroides	Bacteroides vulgatus
ASV93	Epileptic	4.92819	7.07429e-07	Bacteroidota	Bacteroidia	Bacteroidales	Bacteroidaceae	Bacteroides	Bacteroides vulgatus
ASV83	Epileptic	5.12178	7.07429e-07	Fusobacteriota	Fusobacteriia	Fusobacteriales	Fusobacteriaceae	Fusobacterium	Fusobacterium mortiferum
ASV16	Epileptic	5.98772	1.82083e-08	Proteobacteria	Gammaproteobacteria	Enterobacterales	Enterobacteriaceae	Escherichia	Escherichia coli
